# Supplementary material for: Diversity and evolutionary dynamics of universal stress proteins in the Liquorilactobacillus genus
Source: World J Microbiol Biotechnol. 2026 Feb 28;42(3):111. doi: 10.1007/s11274-026-04821-4 (PMC12950057; doi:10.1007/s11274-026-04821-4)
Supplement: Supplementary file 3 — (XLSX 55.4 KB) [file 11274_2026_4821_MOESM2_ESM.xlsx]

## Sheet: AA divergency
Diversity and Evolutionary Dynamics of Universal Stress Proteins in the Liquorilactobacillus Genus
Santos et al
Table S2. Amino acid divergency among Universal Stress Proteins in the Liquorilactobacillus genus.
	Liquorilactobacillus_aquaticus_uspIA	Liquorilactobacillus_nagelii_uspIV	Usp_Bacillus_subtilis_strain_168_{outgroup}	Liquorilactobacillus_vini_uspV	Liquorilactobacillus_satsumensis_uspV	Liquorilactobacillus_mali_uspIIA	Liquorilactobacillus_oeni_uspV	Liquorilactobacillus_ghanensis_uspIIIA	Liquorilactobacillus_hordei_uspIIIA	Liquorilactobacillus_uvarum_uspIA	Liquorilactobacillus_cacaonum_uspV	Liquorilactobacillus_capillatus_uspIA	Liquorilactobacillus_sucicola_uspV	Liquorilactobacillus_sicerae_uspIIIA	Liquorilactobacillus_aquaticus_uspIIB	Liquorilactobacillus_aquaticus_uspIIA	Liquorilactobacillus_aquaticus_uspIII	Liquorilactobacillus_nagelii_uspV	Liquorilactobacillus_nagelii_uspII	Liquorilactobacillus_vini_uspIV	Liquorilactobacillus_vini_uspIII	Liquorilactobacillus_vini_uspIII	Liquorilactobacillus_vini_uspI	Liquorilactobacillus_nagelii_uspIIIA	Liquorilactobacillus_nagelii_uspI	Liquorilactobacillus_nagelii_uspI	Liquorilactobacillus_satsumensis_uspIII	Liquorilactobacillus_satsumensis_uspI	Liquorilactobacillus_satsumensis_uspV-	Liquorilactobacillus_satsumensis_uspIIB	Liquorilactobacillus_satsumensis_uspIV	Liquorilactobacillus_ghanensis_uspI	Liquorilactobacillus_ghanensis_uspII	Liquorilactobacillus_ghanensis_uspIII	Liquorilactobacillus_ghanensis_uspIIB	Liquorilactobacillus_ghanensis_uspIV	Liquorilactobacillus_mali_uspIII	Liquorilactobacillus_mali_uspIV	Liquorilactobacillus_hordei_uspIII	Liquorilactobacillus_mali_uspIIB	Liquorilactobacillus_mali_uspI	Liquorilactobacillus_hordei_uspIV	Liquorilactobacillus_hordei_uspIIB	Liquorilactobacillus_hordei_uspI	Liquorilactobacillus_hordei_uspV	Liquorilactobacillus_uvarum_uspIIB	Liquorilactobacillus_uvarum_uspIII	Liquorilactobacillus_uvarum_uspIIA	Liquorilactobacillus_cacaonum_uspIII
Liquorilactobacillus_aquaticus_uspIA		0.149564	0.154587	0.149564	0.143998	0.122024	0.149564	0.109629	0.120114	0.0245904	0.146558	0.0360643	0.149564	0.0976941	0.0983548	0.124838	0.103414	0.120602	0.108024	0.149729	0.100263	0.124632	0.0765213	0.141542	0.109629	0.0797193	0.097452	0.0675345	0.138649	0.101234	0.144169	0.0819194	0.122589	0.0963313	0.102717	0.144169	0.103414	0.155747	0.103414	0.0942338	0.0754803	0.146896	0.0942338	0.073433	0.143825	0.101234	0.101941	0.118885	0.103414
Liquorilactobacillus_nagelii_uspIV	1.42947		0.147574	0.0329822	0.0562301	0.161991	0.0489051	0.143825	0.158638	0.143998	0.0586013	0.150944	0.0543852	0.149397	0.141368	0.135819	0.143825	0.146031	0.143825	0.0939721	0.136008	0.140644	0.155588	0.0953246	0.158638	0.165652	0.131329	0.162145	0.0493114	0.143998	0.0913365	0.165652	0.146031	0.13382	0.143998	0.0995334	0.136194	0.0967015	0.13382	0.136377	0.149564	0.0981041	0.134007	0.152515	0.0595491	0.141368	0.143825	0.138281	0.136194
Usp_Bacillus_subtilis_strain_168_{outgroup}	1.44692	1.34884		0.147574	0.150564	0.164546	0.144699	0.148339	0.15441	0.164711	0.13926	0.167398	0.13926	0.142725	0.147963	0.154049	0.161184	0.147963	0.142725	0.157287	0.142915	0.145095	0.161184	0.157106	0.161015	0.157814	0.145666	0.164711	0.13926	0.154049	0.150756	0.154587	0.147963	0.137508	0.139672	0.160492	0.151313	0.157106	0.15441	0.137102	0.151493	0.144899	0.137102	0.154587	0.14193	0.150944	0.157814	0.154049	0.148339
Liquorilactobacillus_vini_uspV	1.42947	0.143643	1.34884		0.055306	0.158638	0.0470851	0.138649	0.158638	0.141368	0.0567193	0.150944	0.051638	0.146558	0.138829	0.14347	0.149397	0.14888	0.138649	0.0953246	0.146385	0.143288	0.152515	0.0981041	0.152351	0.165652	0.138466	0.162145	0.0483918	0.143998	0.0900514	0.165652	0.151844	0.131522	0.136377	0.0995334	0.143825	0.102477	0.146558	0.134007	0.146728	0.102477	0.134007	0.152515	0.060502	0.138829	0.146558	0.14347	0.138649
Liquorilactobacillus_satsumensis_uspV	1.37231	0.37086	1.37869	0.360707		0.173046	0.0461742	0.152351	0.177114	0.138829	0.0483918	0.150944	0.0366105	0.141368	0.141542	0.155099	0.152351	0.146031	0.138649	0.107357	0.155265	0.146031	0.165652	0.102717	0.161991	0.181543	0.138466	0.158795	0.0428529	0.143998	0.104231	0.177255	0.151844	0.131522	0.141368	0.112316	0.146558	0.110624	0.146558	0.136377	0.152515	0.110624	0.136377	0.149564	0.0483918	0.141542	0.149564	0.152016	0.149397
Liquorilactobacillus_mali_uspIIA	1.15497	1.54756	1.53798	1.51477	1.65292		0.161991	0.0833179	0.0370584	0.123988	0.169031	0.133044	0.173046	0.0891579	0.127332	0.158316	0.118645	0.154931	0.118645	0.165652	0.106673	0.154931	0.109629	0.158795	0.0903804	0.122024	0.12827	0.132442	0.165348	0.12524	0.17319	0.120114	0.158151	0.122403	0.117435	0.165652	0.113363	0.181543	0.116839	0.129488	0.118254	0.186076	0.131712	0.120114	0.169031	0.127332	0.12436	0.158316	0.106888
Liquorilactobacillus_oeni_uspV	1.42947	0.292388	1.31985	0.273696	0.264479	1.54756		0.149397	0.161991	0.143998	0.0428529	0.154049	0.0415894	0.146558	0.136377	0.14347	0.152351	0.161515	0.152351	0.0981041	0.143649	0.151844	0.158795	0.103995	0.155428	0.169328	0.138466	0.149564	0.0322162	0.141368	0.0926431	0.169328	0.165034	0.138649	0.146728	0.105544	0.146558	0.108746	0.149397	0.129488	0.143998	0.105544	0.134007	0.146728	0.0437814	0.136377	0.152351	0.14347	0.143825
Liquorilactobacillus_ghanensis_uspIIIA	1.01331	1.36524	1.37891	1.31117	1.45225	0.706753	1.4224		0.0903804	0.106454	0.155265	0.116336	0.149397	0.062302	0.127332	0.155099	0.105358	0.14888	0.100957	0.143998	0.10217	0.151844	0.112954	0.143998	0.0587139	0.114676	0.103639	0.128088	0.152185	0.131712	0.138829	0.112954	0.154931	0.102394	0.119308	0.136377	0.100957	0.152515	0.103861	0.123207	0.120114	0.155588	0.119308	0.118254	0.155265	0.127332	0.110051	0.155099	0.102394
Liquorilactobacillus_hordei_uspIIIA	1.13346	1.51477	1.43954	1.51477	1.69066	0.185028	1.54756	0.79252		0.123988	0.169031	0.135432	0.165501	0.0928863	0.131712	0.155099	0.116839	0.161515	0.115079	0.165652	0.106673	0.165034	0.106454	0.155588	0.0954791	0.114676	0.124175	0.128088	0.165348	0.127332	0.158795	0.112954	0.161515	0.116839	0.123207	0.158795	0.108452	0.181543	0.113363	0.131712	0.118254	0.177255	0.134007	0.122024	0.169031	0.131712	0.120498	0.155099	0.108452
Liquorilactobacillus_uvarum_uspIA	0.0851578	1.37231	1.54536	1.34491	1.31824	1.17694	1.37231	0.976273	1.17694		0.143825	0.0274522	0.146728	0.101941	0.0983548	0.126937	0.106454	0.122589	0.106454	0.146896	0.100263	0.124632	0.074451	0.144169	0.108024	0.0797193	0.100263	0.0675345	0.136194	0.102717	0.146896	0.0819194	0.1289	0.0976941	0.101234	0.144169	0.101941	0.155747	0.101941	0.0955826	0.074451	0.152676	0.0955826	0.0714286	0.143825	0.0983548	0.104918	0.120815	0.101941
Liquorilactobacillus_cacaonum_uspV	1.39341	0.394883	1.26428	0.374049	0.285321	1.60944	0.230261	1.47591	1.60944	1.36524		0.154049	0.0474721	0.146385	0.141191	0.149055	0.149228	0.165034	0.152185	0.102233	0.152185	0.154931	0.173046	0.103754	0.161835	0.173046	0.138281	0.158638	0.0428529	0.155428	0.0992822	0.169181	0.165034	0.141011	0.146558	0.106894	0.149228	0.106894	0.152185	0.136194	0.146558	0.110175	0.138649	0.152351	0.027961	0.138649	0.149228	0.149055	0.149228
Liquorilactobacillus_capillatus_uspIA	0.16508	1.39384	1.53533	1.39384	1.39384	1.2311	1.42461	1.04878	1.25642	0.0989399	1.42461		0.157287	0.104319	0.110205	0.145095	0.112698	0.132217	0.112698	0.157465	0.105921	0.137102	0.0815016	0.157465	0.114494	0.0851257	0.108985	0.0672185	0.147963	0.113778	0.154231	0.0851257	0.137102	0.105921	0.113778	0.154231	0.110944	0.160844	0.110944	0.105147	0.0714094	0.157465	0.105147	0.0703473	0.150944	0.108481	0.110944	0.142334	0.112698
Liquorilactobacillus_sucicola_uspV	1.42947	0.350657	1.26428	0.321098	0.175353	1.65292	0.219629	1.4224	1.58146	1.40048	0.275931	1.45636		0.143998	0.136558	0.149055	0.149397	0.154931	0.138649	0.0997805	0.143649	0.154931	0.158795	0.101234	0.161991	0.169328	0.136008	0.152515	0.0428529	0.149564	0.0969558	0.165652	0.158151	0.129295	0.143998	0.108972	0.149397	0.107357	0.146558	0.131712	0.146728	0.107357	0.134007	0.149564	0.0502313	0.139006	0.149564	0.149055	0.149397
Liquorilactobacillus_sicerae_uspIIIA	0.872733	1.4224	1.32176	1.39341	1.34491	0.777705	1.39341	0.453917	0.822825	0.923164	1.38629	0.912648	1.37231		0.117645	0.126734	0.0968105	0.126528	0.100957	0.139006	0.0926385	0.133243	0.104918	0.131899	0.0641312	0.109629	0.103639	0.116442	0.149228	0.123207	0.13419	0.104918	0.122376	0.102394	0.117435	0.13419	0.0968105	0.141542	0.0968105	0.117435	0.103414	0.141542	0.115611	0.104918	0.141011	0.115824	0.0983973	0.126734	0.0995485
Liquorilactobacillus_aquaticus_uspIIB	0.8685	1.34491	1.36399	1.31824	1.35193	1.19463	1.29227	1.19463	1.24225	0.8685	1.33784	0.966014	1.29928	1.09164		0.106657	0.102717	0.103261	0.115611	0.142212	0.119308	0.108045	0.0942338	0.139522	0.138829	0.101234	0.117645	0.101234	0.12504	0.045393	0.139522	0.0997805	0.108045	0.110402	0.0356348	0.144667	0.108972	0.142048	0.108972	0.0443758	0.0916057	0.147384	0.0461069	0.0929085	0.136194	0.013159	0.100498	0.108282	0.101234
Liquorilactobacillus_aquaticus_uspIIA	1.15745	1.27091	1.42461	1.35095	1.46874	1.50049	1.35095	1.46874	1.46874	1.18044	1.40811	1.335	1.40811	1.17327	0.952658		0.116787	0.0798164	0.1289	0.152185	0.122589	0.0721306	0.117006	0.141011	0.140829	0.124838	0.124422	0.118885	0.146209	0.105066	0.158478	0.120815	0.0775567	0.120602	0.111647	0.146385	0.118669	0.146385	0.122589	0.105066	0.111647	0.146385	0.106657	0.118885	0.140829	0.106657	0.118669	0.02199	0.116787
Liquorilactobacillus_aquaticus_uspIII	0.940555	1.36524	1.51146	1.4224	1.45225	1.12601	1.45225	0.971861	1.10539	0.976273	1.41528	1.00796	1.4224	0.870078	0.919793	1.06327		0.124422	0.0641312	0.131899	0.062302	0.118449	0.0923867	0.138829	0.100957	0.0923867	0.0491686	0.104918	0.143649	0.104231	0.141368	0.0898669	0.124422	0.062302	0.105777	0.141368	0.0466027	0.134007	0.0457471	0.101234	0.0911164	0.134007	0.102717	0.0949932	0.138466	0.102717	0.0231294	0.116787	0.0483131
Liquorilactobacillus_nagelii_uspV	1.10583	1.37191	1.36399	1.40089	1.37191	1.46152	1.52606	1.40089	1.52606	1.12781	1.55996	1.20147	1.46152	1.16605	0.909122	0.637577	1.14306		0.126528	0.149055	0.124422	0.0497245	0.124632	0.140829	0.14888	0.124632	0.12421	0.116787	0.151844	0.108045	0.158316	0.122589	0.0258775	0.116563	0.108045	0.14347	0.130935	0.14347	0.126528	0.104822	0.109711	0.140829	0.106416	0.109711	0.140644	0.106416	0.122376	0.0786796	0.116563
Liquorilactobacillus_nagelii_uspII	0.994623	1.36524	1.32176	1.31117	1.31117	1.12601	1.45225	0.919675	1.08519	0.976273	1.44513	1.00796	1.31117	0.919675	1.06401	1.1968	0.475424	1.16605		0.136377	0.0632134	0.126528	0.0993174	0.146728	0.110051	0.10217	0.0688295	0.112954	0.143649	0.110402	0.12524	0.106673	0.128698	0.0322572	0.107127	0.146728	0.0644838	0.134007	0.0672647	0.103995	0.100729	0.136377	0.103995	0.0993174	0.143649	0.115611	0.0659875	0.133438	0.0663302
Liquorilactobacillus_vini_uspIV	1.43648	0.812692	1.45636	0.828693	0.973861	1.58853	0.861482	1.37231	1.58853	1.4075	0.905709	1.46385	0.885307	1.32526	1.37951	1.44513	1.24927	1.40811	1.29227		0.146728	0.152016	0.141542	0.0568727	0.146728	0.152676	0.131712	0.173332	0.0992822	0.155902	0.0650923	0.149729	0.158316	0.134007	0.152835	0.0537122	0.134007	0.0650923	0.134007	0.141713	0.146896	0.0642445	0.144338	0.141542	0.0992822	0.146035	0.134724	0.146385	0.131712
Liquorilactobacillus_vini_uspIII	0.899196	1.27808	1.32914	1.38629	1.47591	0.983099	1.35812	0.92999	0.983099	0.899196	1.44513	0.930997	1.35812	0.816045	1.10568	1.12781	0.453917	1.14306	0.464613	1.40048		0.126528	0.0963313	0.149397	0.10514	0.0923867	0.0669268	0.100263	0.143649	0.121231	0.149397	0.0949932	0.124422	0.0641312	0.112096	0.161991	0.0604972	0.165501	0.0632134	0.110402	0.0990825	0.155428	0.108746	0.100498	0.146385	0.117435	0.0650558	0.122589	0.067874
Liquorilactobacillus_vini_uspIII	1.15028	1.31634	1.335	1.34373	1.37191	1.46152	1.43075	1.43075	1.55996	1.15028	1.46152	1.25276	1.46152	1.23837	0.964182	0.547193	1.07711	0.297252	1.16605	1.43797	1.16605		0.133438	0.152016	0.146031	0.126734	0.12216	0.122589	0.140644	0.101733	0.155099	0.126734	0.0506545	0.120386	0.109711	0.149055	0.126528	0.149055	0.122376	0.103261	0.118669	0.14347	0.103261	0.120602	0.138092	0.109711	0.114725	0.0700381	0.114725
Liquorilactobacillus_vini_uspI	0.620985	1.49009	1.51146	1.45932	1.58853	1.01331	1.52184	1.05178	0.976273	0.595983	1.65292	0.650588	1.52184	0.958255	0.81971	1.07044	0.809219	1.15028	0.896088	1.35193	0.856472	1.24559		0.15895	0.114676	0.0474579	0.101941	0.0724256	0.158638	0.0983548	0.155747	0.050025	0.122589	0.0926385	0.0997805	0.162297	0.100729	0.155747	0.10217	0.0916057	0.0707669	0.152676	0.0903245	0.0669268	0.161991	0.0942338	0.0936786	0.117006	0.0993174
Liquorilactobacillus_nagelii_uspIIIA	1.35193	0.828693	1.44881	0.861482	0.919793	1.52184	0.930475	1.37231	1.49009	1.37933	0.923408	1.46385	0.902402	1.24927	1.34602	1.33072	1.31824	1.32356	1.40048	0.414944	1.4224	1.43797	1.52886		0.143998	0.155747	0.13382	0.177394	0.103754	0.139006	0.0625682	0.15895	0.14347	0.143998	0.139006	0.0342546	0.131712	0.0592842	0.136377	0.144169	0.155747	0.0592842	0.146896	0.155747	0.100743	0.143295	0.139353	0.141011	0.134007
Liquorilactobacillus_nagelii_uspI	1.01331	1.51477	1.50408	1.45225	1.54756	0.79252	1.48302	0.412245	0.854078	0.994623	1.54045	1.02816	1.54756	0.475424	1.31824	1.32356	0.919675	1.40089	1.02692	1.40048	0.965081	1.37191	1.07158	1.37231		0.120114	0.106673	0.126008	0.165348	0.143998	0.141368	0.120114	0.151844	0.113363	0.143998	0.141368	0.103861	0.149564	0.106888	0.131712	0.114676	0.146728	0.134007	0.122024	0.155265	0.138829	0.0981666	0.14347	0.105358
Liquorilactobacillus_nagelii_uspI	0.659699	1.58853	1.47867	1.58853	1.73695	1.15497	1.62362	1.07158	1.07158	0.659699	1.65292	0.693147	1.62362	1.01331	0.902402	1.15745	0.809219	1.15028	0.92999	1.46634	0.809219	1.17327	0.287682	1.49711	1.13346		0.101941	0.073433	0.165501	0.0983548	0.152676	0.0296113	0.124632	0.0979322	0.102717	0.15895	0.0965728	0.15895	0.0979322	0.0969558	0.0659875	0.149729	0.0969558	0.067874	0.169181	0.102717	0.0936786	0.120815	0.0965728
Liquorilactobacillus_satsumensis_uspIII	0.86586	1.22807	1.35731	1.30406	1.30406	1.22923	1.30406	0.947381	1.18377	0.899196	1.29689	0.961411	1.27808	0.947381	1.09164	1.14306	0.305864	1.13579	0.531304	1.24225	0.508576	1.11332	0.923164	1.25988	0.983099	0.923164		0.0988439	0.1289	0.117645	0.138649	0.101941	0.12421	0.0650558	0.117645	0.141191	0.0538885	0.146558	0.0521781	0.114048	0.0963313	0.146558	0.114048	0.0949932	0.135819	0.119514	0.0491686	0.122376	0.0599822
Liquorilactobacillus_satsumensis_uspI	0.513096	1.55463	1.54536	1.55463	1.52184	1.27003	1.42947	1.22241	1.22241	0.513096	1.51477	0.484602	1.45932	1.09179	0.902402	1.09149	0.958255	1.06327	1.05178	1.66701	0.899196	1.12781	0.571592	1.70475	1.19942	0.583713	0.882389		0.152351	0.0969558	0.169474	0.0694636	0.120602	0.106454	0.102717	0.177394	0.100498	0.186209	0.101941	0.0969558	0.0637718	0.169474	0.0983548	0.0539075	0.149397	0.101234	0.101941	0.117006	0.106454
Liquorilactobacillus_satsumensis_uspV-	1.31117	0.2948	1.26428	0.285321	0.230261	1.57435	0.136576	1.44513	1.57435	1.2852	0.230261	1.36399	0.230261	1.41528	1.16457	1.37913	1.35812	1.43075	1.35812	0.871222	1.35812	1.31634	1.51477	0.923408	1.57435	1.58146	1.1968	1.45225		0.131522	0.093706	0.165501	0.151844	0.133631	0.141191	0.103754	0.141011	0.108516	0.141011	0.127136	0.146558	0.106894	0.129295	0.146558	0.0437814	0.129295	0.143649	0.14347	0.136008
Liquorilactobacillus_satsumensis_uspIIB	0.902402	1.37231	1.42461	1.37231	1.37231	1.17164	1.34491	1.24225	1.19463	0.919793	1.48302	1.00602	1.42947	1.14916	0.267748	0.934309	0.937493	0.964182	1.00458	1.50408	1.12719	0.891423	0.8685	1.32526	1.37231	0.8685	1.09164	0.851971	1.23519		0.144169	0.0997805	0.108045	0.107127	0.0428439	0.155747	0.110624	0.139006	0.112316	0.048699	0.0955826	0.136558	0.0504289	0.0916057	0.146558	0.0462401	0.105777	0.108282	0.101234
Liquorilactobacillus_satsumensis_uspIV	1.37933	0.78144	1.38629	0.766172	0.937493	1.65999	0.796944	1.31824	1.52184	1.4075	0.871222	1.4321	0.851971	1.27397	1.34602	1.50766	1.34491	1.50049	1.17164	0.515027	1.4224	1.46874	1.49711	0.483937	1.34491	1.46634	1.31117	1.63064	0.805625	1.37933		0.155747	0.161676	0.123207	0.149729	0.0625682	0.136377	0.0552855	0.138829	0.139006	0.146896	0.0576721	0.139006	0.149729	0.096443	0.138375	0.141882	0.152185	0.138829
Liquorilactobacillus_ghanensis_uspI	0.686367	1.58853	1.44692	1.58853	1.69773	1.13346	1.62362	1.05178	1.05178	0.686367	1.61656	0.693147	1.58853	0.958255	0.885307	1.113	0.778914	1.12781	0.983099	1.43648	0.840472	1.17327	0.315081	1.52886	1.13346	0.122015	0.923164	0.536085	1.58146	0.885307	1.49711		0.120602	0.10217	0.101234	0.15895	0.0926385	0.152676	0.093927	0.0942338	0.0641312	0.149729	0.0942338	0.0669268	0.161991	0.0997805	0.0862346	0.118885	0.0965728
Liquorilactobacillus_ghanensis_uspII	1.12781	1.37191	1.36399	1.43075	1.43075	1.49327	1.55996	1.46152	1.52606	1.1968	1.55996	1.25276	1.49327	1.12059	0.964182	0.610909	1.14306	0.0896122	1.18958	1.50049	1.14306	0.306913	1.12781	1.35095	1.43075	1.15028	1.13579	1.10583	1.43075	0.964182	1.53328	1.10583		0.118449	0.113163	0.149055	0.135627	0.152016	0.126528	0.109711	0.116787	0.146209	0.109711	0.118669	0.143288	0.109711	0.124422	0.0798164	0.124422
Liquorilactobacillus_ghanensis_uspIII	0.856472	1.25988	1.26769	1.23519	1.23519	1.16857	1.31117	0.936769	1.10539	0.872733	1.33072	0.930997	1.21109	0.936769	1.00458	1.10583	0.453917	1.05605	0.144134	1.26695	0.475424	1.09861	0.816045	1.37231	1.06539	0.879559	0.486353	0.976273	1.25276	0.966843	1.14916	0.92999	1.07711		0.107127	0.143998	0.0663302	0.138829	0.0682072	0.100991	0.0926385	0.141368	0.0981041	0.0965728	0.133631	0.110402	0.0641312	0.122589	0.0663302
Liquorilactobacillus_ghanensis_uspIIB	0.919793	1.37231	1.27943	1.29227	1.34491	1.08463	1.40048	1.10568	1.14916	0.902402	1.39341	1.00602	1.37231	1.08463	0.174353	1.00982	0.955511	0.964182	0.966843	1.47331	1.024	0.98323	0.885307	1.32526	1.37231	0.919793	1.09164	0.919793	1.33784	0.241772	1.43648	0.902402	1.02245	0.966843		0.155747	0.107357	0.146896	0.107357	0.0443758	0.0955826	0.146896	0.0443758	0.0983548	0.141191	0.0356348	0.105777	0.113389	0.0997805
Liquorilactobacillus_ghanensis_uspIV	1.37933	0.87829	1.4816	0.87829	1.03102	1.58853	0.948494	1.29227	1.52184	1.37933	0.959776	1.4321	0.992553	1.27397	1.40009	1.38629	1.34491	1.35095	1.40048	0.377556	1.54756	1.40811	1.56165	0.171064	1.34491	1.52886	1.33784	1.70475	0.923408	1.49711	0.483937	1.52886	1.40811	1.37231	1.49711		0.131712	0.0609154	0.136377	0.152676	0.15895	0.0609154	0.15895	0.15895	0.102233	0.148586	0.141882	0.146385	0.134007
Liquorilactobacillus_mali_uspIII	0.940555	1.2852	1.40877	1.36524	1.39341	1.06539	1.39341	0.919675	1.00823	0.923164	1.41528	0.988155	1.4224	0.870078	0.992553	1.08433	0.278713	1.21368	0.482158	1.26695	0.432864	1.16605	0.912895	1.24225	0.954161	0.863298	0.359555	0.906069	1.33072	1.0116	1.29227	0.816045	1.26369	0.504137	0.973861	1.24225		0.136377	0.0218218	0.107357	0.093927	0.138829	0.108972	0.0965728	0.138466	0.108972	0.0474579	0.120602	0.0365148
Liquorilactobacillus_mali_uspIV	1.49711	0.844953	1.44881	0.912776	1.0116	1.73695	0.985535	1.45932	1.73695	1.49711	0.959776	1.49664	0.973861	1.35193	1.37269	1.38629	1.26695	1.35095	1.26695	0.515027	1.58146	1.40811	1.49711	0.443931	1.42947	1.52886	1.39341	1.78479	0.978468	1.32526	0.396075	1.46634	1.43797	1.31824	1.4075	0.463734	1.29227		0.134007	0.144169	0.146896	0.0283353	0.144169	0.155747	0.106894	0.140792	0.134549	0.143649	0.136377
Liquorilactobacillus_hordei_uspIII	0.940555	1.25988	1.43954	1.39341	1.39341	1.10539	1.4224	0.954161	1.06539	0.923164	1.44513	0.988155	1.39341	0.870078	0.992553	1.12781	0.269824	1.16605	0.51531	1.26695	0.464613	1.12059	0.92999	1.29227	0.989879	0.879559	0.340507	0.923164	1.33072	1.03102	1.31824	0.83155	1.16605	0.526609	0.973861	1.29227	0.0689929	1.26695		0.110624	0.093927	0.136377	0.112316	0.0993174	0.143649	0.108972	0.0474579	0.122589	0.0391159
Liquorilactobacillus_mali_uspIIB	0.81971	1.29227	1.25276	1.26695	1.29227	1.21816	1.21816	1.14916	1.24225	0.83571	1.2852	0.908856	1.24225	1.08463	0.254234	0.934309	0.902402	0.927141	0.930475	1.3589	1.00458	0.909122	0.788457	1.37933	1.24225	0.851971	1.05082	0.851971	1.18756	0.299085	1.32526	0.81971	0.98323	0.895384	0.254234	1.46634	0.973861	1.37933	1.0116		0.0942338	0.144169	0.0184428	0.0903245	0.131522	0.0443758	0.105777	0.106657	0.0983548
Liquorilactobacillus_mali_uspI	0.608406	1.42947	1.41615	1.40048	1.45932	1.11241	1.37231	1.13346	1.11241	0.595983	1.39341	0.532805	1.40048	0.940555	0.788457	1.00982	0.793952	0.98323	0.912895	1.4075	0.889262	1.08433	0.554561	1.49711	1.07158	0.497403	0.856472	0.468644	1.39341	0.83571	1.4075	0.475424	1.06327	0.816045	0.83571	1.52886	0.83155	1.4075	0.83155	0.81971		0.146896	0.0969558	0.036163	0.143825	0.0903245	0.0886373	0.109945	0.0926385
Liquorilactobacillus_hordei_uspIV	1.4075	0.861482	1.32745	0.912776	1.0116	1.77777	0.948494	1.49009	1.69773	1.46634	0.997516	1.46385	0.973861	1.35193	1.42826	1.38629	1.26695	1.32356	1.29227	0.504556	1.48302	1.35095	1.46634	0.443931	1.40048	1.43648	1.39341	1.63064	0.959776	1.29928	0.424513	1.43648	1.37913	1.34491	1.4075	0.463734	1.31824	0.120144	1.29227	1.37933	1.4075		0.149729	0.149729	0.105307	0.151388	0.134549	0.141011	0.138829
Liquorilactobacillus_hordei_uspIIB	0.81971	1.26695	1.25276	1.26695	1.29227	1.24225	1.26695	1.10568	1.26695	0.83571	1.31117	0.908856	1.26695	1.06401	0.271934	0.952658	0.919793	0.94549	0.930475	1.38629	0.985535	0.909122	0.77319	1.4075	1.26695	0.851971	1.05082	0.8685	1.21109	0.317604	1.32526	0.81971	0.98323	0.861482	0.254234	1.52886	0.992553	1.37933	1.03102	0.0487902	0.851971	1.43648		0.0929085	0.13382	0.0461069	0.107357	0.109945	0.0997805
Liquorilactobacillus_hordei_uspI	0.583713	1.45932	1.44692	1.45932	1.42947	1.13346	1.40048	1.11241	1.15497	0.559616	1.45225	0.520534	1.42947	0.958255	0.803962	1.09149	0.840472	0.98323	0.896088	1.35193	0.906069	1.10583	0.508576	1.49711	1.15497	0.519875	0.840472	0.355704	1.39341	0.788457	1.43648	0.508576	1.08433	0.863298	0.8685	1.52886	0.863298	1.49711	0.896088	0.77319	0.176931	1.43648	0.803962		0.143825	0.0942338	0.0963313	0.115175	0.093927
Liquorilactobacillus_hordei_uspV	1.36524	0.405465	1.29168	0.41616	0.285321	1.60944	0.23923	1.47591	1.60944	1.36524	0.104573	1.39384	0.304369	1.33072	1.2852	1.32356	1.30406	1.31634	1.35812	0.871222	1.38629	1.28967	1.54756	0.888317	1.47591	1.61656	1.27091	1.4224	0.23923	1.39341	0.837886	1.54756	1.34373	1.25276	1.33784	0.905709	1.30406	0.959776	1.35812	1.23519	1.36524	0.941427	1.25988	1.36524		0.138649	0.138466	0.140829	0.141011
Liquorilactobacillus_uvarum_uspIIB	0.902402	1.34491	1.39384	1.31824	1.35193	1.19463	1.29227	1.19463	1.24225	0.8685	1.31117	0.946596	1.32526	1.07102	0.0263173	0.952658	0.919793	0.94549	1.06401	1.45991	1.08463	0.98323	0.81971	1.42603	1.31824	0.919793	1.1127	0.902402	1.21109	0.276558	1.37339	0.885307	0.98323	1.00458	0.174353	1.4816	0.992553	1.39937	0.992553	0.254234	0.77319	1.51059	0.271934	0.81971	1.31117		0.100498	0.109945	0.102717
Liquorilactobacillus_uvarum_uspIII	0.923164	1.36524	1.47867	1.39341	1.42947	1.19055	1.45225	1.02692	1.14706	0.958255	1.41528	0.988155	1.42947	0.893072	0.906069	1.08433	0.0766926	1.12059	0.497403	1.29473	0.486353	1.03543	0.824724	1.33915	0.886338	0.824724	0.305864	0.923164	1.35812	0.955511	1.36582	0.735111	1.14306	0.475424	0.955511	1.36582	0.287682	1.28785	0.287682	0.955511	0.764099	1.28785	0.973861	0.856472	1.30406	0.906069		0.116787	0.0508826
Liquorilactobacillus_uvarum_uspIIA	1.09149	1.29689	1.42461	1.35095	1.43797	1.50049	1.35095	1.46874	1.46874	1.113	1.40811	1.30683	1.40811	1.17327	0.971351	0.065958	1.06327	0.624154	1.24559	1.38629	1.12781	0.522802	1.07044	1.33072	1.35095	1.113	1.12059	1.07044	1.35095	0.971351	1.44513	1.09149	0.637577	1.12781	1.02962	1.38629	1.10583	1.35812	1.12781	0.952658	0.990399	1.33072	0.990399	1.04982	1.32356	0.990399	1.06327		0.113163
Liquorilactobacillus_cacaonum_uspIII	0.940555	1.2852	1.37891	1.31117	1.4224	0.989879	1.36524	0.936769	1.00823	0.923164	1.41528	1.00796	1.4224	0.902868	0.902402	1.06327	0.296732	1.05605	0.504137	1.24225	0.519875	1.03543	0.896088	1.26695	0.971861	0.863298	0.429235	0.976273	1.27808	0.902402	1.31824	0.863298	1.14306	0.504137	0.885307	1.26695	0.182322	1.29227	0.206614	0.8685	0.816045	1.31824	0.885307	0.83155	1.33072	0.919793	0.324383	1.02245
Liquorilactobacillus_cacaonum_uspIIB	0.83571	1.37231	1.25276	1.34491	1.34491	1.21816	1.29227	1.10568	1.26695	0.83571	1.31117	0.908856	1.34491	1.10568	0.236842	0.934309	0.955511	0.94549	1.00458	1.47331	1.0438	0.927141	0.851971	1.32526	1.29227	0.902402	1.0116	0.8685	1.23519	0.289952	1.32526	0.902402	0.964182	0.912776	0.228259	1.4075	1.03102	1.43648	1.05082	0.115235	0.885307	1.4075	0.138402	0.851971	1.2852	0.2455	0.992553	0.971351	0.885307
Liquorilactobacillus_cacaonum_uspI	0.524524	1.42947	1.35731	1.42947	1.45932	1.07158	1.31824	1.01331	1.07158	0.536085	1.45225	0.496437	1.40048	0.824724	0.851971	1.00982	0.809219	1.08433	0.940555	1.4075	0.833599	1.06327	0.479573	1.46634	0.976273	0.426084	0.817851	0.395313	1.33784	0.81971	1.43648	0.447138	1.10583	0.889262	0.8685	1.49711	0.824724	1.49711	0.872733	0.758152	0.280902	1.37933	0.758152	0.211309	1.36524	0.8685	0.856472	0.971351	0.856472
Liquorilactobacillus_capillatus_uspIII	0.923164	1.25988	1.38629	1.2852	1.37231	1.08519	1.36524	1.00823	1.08519	0.976273	1.38629	0.988155	1.37231	0.926409	0.912895	1.08433	0.136412	1.16605	0.531304	1.39937	0.508576	1.03543	0.856472	1.44692	0.954161	0.889262	0.305864	0.906069	1.27808	0.90937	1.41952	0.778914	1.18958	0.508576	0.944462	1.50408	0.333773	1.34156	0.324383	0.926762	0.824724	1.34156	0.944462	0.856472	1.30406	0.949081	0.111226	1.06327	0.352821
Liquorilactobacillus_capillatus_uspIIB	0.8685	1.29227	1.36399	1.31824	1.29227	1.19463	1.31824	1.19463	1.24225	0.851971	1.39341	0.946596	1.34491	1.10568	0.0474665	0.934309	0.919793	0.927141	1.024	1.3589	1.06401	0.98323	0.81971	1.24927	1.31824	0.885307	1.07102	0.902402	1.18756	0.241772	1.29928	0.885307	0.98323	0.966843	0.182322	1.35193	0.973861	1.27397	0.992553	0.271934	0.788457	1.32526	0.289952	0.803962	1.33784	0.0614528	0.919793	0.934309	0.8685
Liquorilactobacillus_sucicola_uspIII	0.940555	1.36524	1.47867	1.39341	1.4224	1.12601	1.45225	0.989879	1.12601	0.976273	1.41528	1.00796	1.4224	0.902868	0.937493	1.06327	0.0623039	1.14306	0.464613	1.29928	0.475424	1.05605	0.824724	1.34491	0.936769	0.824724	0.296732	0.976273	1.35812	0.955511	1.34491	0.778914	1.14306	0.432864	0.973861	1.37231	0.305864	1.26695	0.296732	0.919793	0.840472	1.26695	0.937493	0.872733	1.30406	0.937493	0.0912914	1.06327	0.315081
Liquorilactobacillus_sucicola_uspIIB	0.885307	1.34491	1.39384	1.31824	1.31824	1.19463	1.31824	1.19463	1.24225	0.885307	1.33784	0.946596	1.29227	1.06401	0.0336732	0.952658	0.919793	0.909122	1.0438	1.3589	1.08463	0.98323	0.81971	1.29928	1.31824	0.902402	1.1127	0.902402	1.21109	0.259014	1.27397	0.885307	0.94549	0.985535	0.174353	1.4075	0.992553	1.27397	0.992553	0.254234	0.788457	1.37933	0.271934	0.81971	1.31117	0.0405461	0.919793	0.990399	0.919793
Liquorilactobacillus_sucicola_uspIA	0.122898	1.40048	1.51146	1.37231	1.32526	1.15497	1.40048	1.01331	1.15497	0.0704517	1.39341	0.0989399	1.4075	0.912895	0.872733	1.20397	0.958255	1.08433	0.958255	1.4871	0.882389	1.1968	0.595983	1.45725	0.994623	0.672944	0.916291	0.536085	1.31117	0.937493	1.4871	0.646627	1.10583	0.856472	0.902402	1.45725	0.906069	1.58241	0.906069	0.83571	0.559616	1.51787	0.83571	0.547781	1.36524	0.889262	0.926409	1.20397	0.906069
Liquorilactobacillus_sucicola_uspIIA	1.09149	1.2209	1.48915	1.24559	1.35095	1.37913	1.35095	1.37913	1.43797	1.113	1.35095	1.25276	1.37913	1.10583	0.952658	0.169636	1.12781	0.610909	1.2209	1.47591	1.15028	0.522802	1.18044	1.30406	1.29689	1.22807	1.16605	1.15745	1.35095	0.934309	1.44513	1.18044	0.597837	1.15028	0.916291	1.41528	1.15028	1.30406	1.17327	0.916291	1.07044	1.30406	0.934309	1.15745	1.27091	0.934309	1.12781	0.186586	1.08433
Liquorilactobacillus_sicerae_uspI	0.633724	1.52184	1.54536	1.52184	1.62362	1.01331	1.55463	1.05178	0.976273	0.620985	1.65292	0.664574	1.55463	0.940555	0.81971	1.07044	0.778914	1.12781	0.912895	1.4075	0.856472	1.2209	0.0204785	1.52886	1.09179	0.287682	0.940555	0.583713	1.54756	0.8685	1.52886	0.315081	1.10583	0.83155	0.885307	1.56165	0.912895	1.52886	0.92999	0.788457	0.554561	1.49711	0.77319	0.508576	1.58146	0.81971	0.793952	1.07044	0.896088
Liquorilactobacillus_sicerae_uspIIB	0.902402	1.37231	1.39384	1.29227	1.34491	1.10568	1.40048	1.17164	1.17164	0.8685	1.33784	0.985817	1.40048	1.06401	0.190354	0.971351	0.992553	0.964182	1.024	1.47331	1.06401	0.964182	0.8685	1.29928	1.37231	0.902402	1.15618	0.919793	1.33784	0.294416	1.4075	0.902402	1.04265	1.0438	0.0689929	1.46634	1.03102	1.43648	1.03102	0.271934	0.83571	1.46634	0.299085	0.851971	1.33784	0.182322	0.992553	0.990399	0.937493
Liquorilactobacillus_sicerae_uspIV	1.43648	0.812692	1.48915	0.828693	0.973861	1.58853	0.844953	1.34491	1.55463	1.46634	0.905709	1.4321	0.8685	1.29928	1.37951	1.41528	1.24927	1.46874	1.29227	0.0984401	1.42947	1.46874	1.4075	0.434175	1.40048	1.52886	1.24225	1.59555	0.888317	1.47331	0.515027	1.46634	1.50049	1.26695	1.44345	0.386773	1.26695	0.483937	1.26695	1.38629	1.4075	0.494193	1.41447	1.37933	0.871222	1.43251	1.29473	1.44513	1.29227
Liquorilactobacillus_sicerae_uspII	1.15028	1.34373	1.36399	1.34373	1.40089	1.49327	1.46152	1.40089	1.59505	1.15028	1.46152	1.25276	1.49327	1.23837	0.964182	0.534923	1.07711	0.287682	1.16605	1.43797	1.16605	0.0216615	1.24559	1.40811	1.37191	1.17327	1.09134	1.12781	1.34373	0.874031	1.50049	1.17327	0.287682	1.09861	0.98323	1.35095	1.16605	1.43797	1.12059	0.927141	1.08433	1.37913	0.927141	1.10583	1.28967	0.98323	1.03543	0.534923	1.03543
Liquorilactobacillus_sicerae_uspV	1.42947	0.160037	1.37869	0.0358461	0.40195	1.51477	0.292388	1.31117	1.51477	1.34491	0.405465	1.39384	0.350657	1.39341	1.31824	1.32356	1.4224	1.43075	1.31117	0.812692	1.38629	1.34373	1.45932	0.861482	1.45225	1.58853	1.30406	1.55463	0.323787	1.37231	0.766172	1.58853	1.46152	1.23519	1.29227	0.87829	1.36524	0.912776	1.39341	1.26695	1.40048	0.912776	1.26695	1.45932	0.44895	1.31824	1.39341	1.32356	1.31117
Liquorilactobacillus_oeni_uspIII	0.86586	1.33072	1.38629	1.35812	1.39341	1.20624	1.35812	0.896088	1.18377	0.882389	1.40811	0.942363	1.36524	0.919675	1.05178	1.09861	0.305864	1.06983	0.508576	1.23906	0.486353	1.09134	0.889262	1.33223	0.947381	0.889262	0.135438	0.849599	1.29689	1.05082	1.3589	0.872733	1.09134	0.486353	1.0116	1.38629	0.359555	1.44345	0.369217	1.07102	0.793952	1.41447	1.05082	0.809219	1.35095	1.07158	0.289892	1.09861	0.439598
Liquorilactobacillus_oeni_uspI	0.524524	1.55463	1.58045	1.55463	1.46634	1.22241	1.45932	1.11241	1.22241	0.524524	1.58146	0.508413	1.52886	1.02014	0.889262	1.113	0.976273	1.02245	0.994623	1.68777	0.98775	1.10583	0.595983	1.80555	1.15497	0.595983	0.933682	0.211309	1.45225	0.8685	1.72551	0.513096	1.06327	0.923164	0.902402	1.80555	0.994623	1.76473	0.994623	0.83571	0.468644	1.61631	0.851971	0.385262	1.45225	0.889262	0.909602	1.09149	0.958255
Liquorilactobacillus_oeni_uspIIB	0.955511	1.37231	1.42461	1.37231	1.40048	1.10568	1.31824	1.19463	1.12719	0.955511	1.48302	1.00602	1.40048	1.08463	0.265703	0.916291	0.937493	0.964182	1.00458	1.47331	1.08463	0.909122	0.851971	1.35193	1.31824	0.8685	1.1127	0.83571	1.2852	0.113597	1.32526	0.8685	0.98323	0.930475	0.239951	1.49711	0.992553	1.37933	1.0116	0.308301	0.788457	1.32526	0.336472	0.77319	1.39341	0.274437	0.955511	0.952658	0.919793
Liquorilactobacillus_oeni_uspIV	1.43648	0.844953	1.32745	0.844953	0.992553	1.69773	0.895384	1.34491	1.49009	1.4075	0.959776	1.4321	0.973861	1.24927	1.40009	1.38629	1.31824	1.40811	1.10568	0.556436	1.36524	1.37913	1.4075	0.534457	1.34491	1.43648	1.36524	1.66701	0.905709	1.43648	0.285561	1.43648	1.46874	1.12719	1.46634	0.481535	1.14916	0.512951	1.21816	1.32526	1.4075	0.512951	1.35193	1.43648	0.905709	1.44692	1.31317	1.33072	1.24225
uspA_Bacillus_subtilis_strain_168_{outgroup}	1.57554	1.57435	1.28239	1.68355	1.57435	1.68777	1.47591	1.61631	1.76473	1.511	1.50766	1.55269	1.44513	1.4871	1.4224	1.57435	1.68777	1.60227	1.49393	1.58146	1.49393	1.60227	1.58241	1.4224	1.61631	1.4871	1.58924	1.48023	1.57435	1.51477	1.65292	1.54962	1.60227	1.5247	1.51477	1.51477	1.55645	1.61656	1.55645	1.45225	1.40009	1.48302	1.48302	1.51787	1.47591	1.45225	1.6514	1.57435	1.46407
[truncated: 18 more columns]
